# Supplementary material for: A smoothed particle hydrodynamics study of the collapse for a cylindrical cavity
Source: PLoS One. 2020 Sep 29;15(9):e0239830. doi: 10.1371/journal.pone.0239830 (PMC7523992; doi:10.1371/journal.pone.0239830)
Supplement: S1 File — All the results presented in this work were obtained with this input file. (LMP) [file pone.0239830.s001.lmp]

atom_style         hybrid meso atomic
dimension          2
units	                  si
boundary           p p p


## Thermodynamic property of vapour

#### water

variable		  C1 equal 73.649
variable		  C2 equal -7258.2
variable		  C3 equal -7.3037
variable		  C4 equal 4.1653e-6
variable		  C5 equal 2

variable		  Tv equal 300

variable		   Pv equal exp(${C1}+${C2}/${Tv}+${C3}*ln(${Tv})+${C4}*${Tv}^${C5})

variable	 	   Mm equal 18

variable		   R equal 8.314472*1000 


###### parameters for NASG EOS

##### SPH/NASGLIQUID#######
variable		   Cvl equal 3610
variable		   Cpl equal 4285
variable		   gammal equal 1.19
variable		   P00 equal 7028e5
variable		   b equal 6.61e-4
variable		   ql equal -1177788
##### SPH/NASGLIQUID#######


##### SPH/NASGGAS
variable		   Cvg equal 955
variable		   Cpg equal 1401
variable		   gammag equal 1.47
variable		   qg equal 2077161
variable		   q1g equal 14317
##### SPH/NASGGAS

variable		   radius equal 1e-4  
variable		   radiusd equal  0.0015
variable		   rshell equal 0.0030


###### Geometry and mass

variable 	           Xmin equal -0.0031
variable 	           Xmax equal  0.0031

variable 	           Ymin equal -0.0031
variable 	           Ymax equal  0.0031

variable 	           Lx equal ${Xmax}-${Xmin}
variable 	           Ly equal ${Ymax}-${Ymin}

variable		   dL equal 0.000005

variable		   Vtot equal 3.14*${rshell}^2
variable		   V2 equal 3.14*${radius}^2
variable		   V1 equal ${Vtot}-${V2}


variable		   Np1 equal 1304330 

variable               Np2 equal 1459


variable		   rho0 equal 997.71 
variable		   rho1 equal 1000
variable		   rho2 equal ${Pv}*${Mm}/(${R}*${Tv})

variable		   cl equal 1484


variable		   m1 equal ${V1}*${rho1}/${Np1}
variable         	   m2 equal ${V2}*${rho2}/${Np2}


###### PRESSURE OF THE SYSTEM
variable		   atm equal 101325

variable		   P	equal	 50*${atm}


variable		   e1 equal ${P}*${m1}/0.4934/${rho1} 
variable		   e2 equal ${Pv}*${m2}/0.4/${rho2}


variable		   h equal 1.30*${dL}
variable		   hint equal 1.3*${dL}
variable		   sigma equal 1*${dL}

variable 		   alpha equal 1

variable   skin 	equal  0.3*${h}
variable   Nout 	equal  1000
variable   dt 	equal  1e-10
	   

region             box block ${Xmin} ${Xmax} ${Ymin} ${Ymax} -1e-6 1e-6 units box
create_box     3 box
lattice             hex ${dL}

region             shellt sphere 0.0 0.0 0.0 ${rshell} side in units box

create_atoms       1 region shellt

region             cilindro sphere 0.0 0.0 0.0 ${radiusd} side in units box
set                  region cilindro type 2

region             hole sphere 0.0 0.0 0.0 ${radius} side in units box
set                  region hole type 3

group		   shell type 1
group		   liquid type 2
group		   gas type 3
group		   fluid type 2 3


mass               1 ${m1}
mass               2 ${m1}
mass               3 ${m2} 

set                    type 1 meso/e ${e1}
set		        type 2 meso/e ${e1}
set		        type 3 meso/e ${e2} #con gaS


set                    type 1 meso/rho ${rho1}
set                    type 2 meso/rho ${rho1}
set                    type 3 meso/rho ${rho2} #con gas

pair_style         hybrid/overlay sph/rhosum 0 sph/taitwater sph/idealgas mie/cut ${sigma} sph/heatconduction sph/heatgasliquid

pair_coeff         * * sph/rhosum ${h}

pair_coeff        1 1 sph/taitwater ${rho0} ${cl} ${alpha} ${h} 
pair_coeff        1 2 sph/taitwater ${rho0} ${cl} ${alpha} ${h}
pair_coeff        2 2 sph/taitwater ${rho0} ${cl} ${alpha} ${h}

pair_coeff        3 3 sph/idealgas ${alpha} ${h} 

pair_coeff	       2 3 mie/cut 1.e-6 ${sigma} 9 0


pair_coeff	       1 1 sph/heatconduction 1.48e-7 ${h} 
pair_coeff	       1 2 sph/heatconduction 1.48e-7 ${h}
pair_coeff	       2 2 sph/heatconduction 1.48e-7 ${h}
pair_coeff	       2 3 sph/heatconduction 0 0
pair_coeff	       3 3 sph/heatconduction 4.09e-4 ${h} 


######           liqtype || gatype || e0l || e0g || kg || kl || T0l || T0g || h || Cpl || Cpg || liqtype || gatype 

pair_coeff	       2 3 sph/heatgasliquid ${e1} ${e2} 0.02 0.61 300 300 ${hint} 4117.5 1914 2 3


compute            rhoatom all meso/rho/atom
compute	         averagerho gas reduce ave c_rhoatom 
compute            ieatom all meso/e/atom
compute	         averageie gas reduce ave c_ieatom  

variable             temperature 	atom  (c_ieatom*0.40*18/(${m2}*8314.13))

compute	         averagtemp gas reduce ave v_temperature   
compute            emeso all reduce sum c_ieatom 
compute            ke all ke
variable             etot equal c_ke+c_emeso 


dump               dump_id all custom ${Nout} "dump.lammpstrj" id type x z y mass c_rhoatom c_ieatom v_temperature fx fy
dump_modify        dump_id first yes

neighbor           ${skin} bin
thermo             ${Nout}
thermo_style       custom step c_averagerho c_averageie c_averagtemp 
thermo_modify      norm no

fix		    integration_fix fluid  meso
fix 		   14 shell meso/stationary

timestep      ${dt}
run		   30000
